# Supplementary material for: Comparison of various approaches to tagging for the inflectional Slovak language
Source: PeerJ Comput Sci. 2024 May 24;10:e2026. doi: 10.7717/peerj-cs.2026 (PMC11157559; doi:10.7717/peerj-cs.2026)
Supplement: Supplemental Information 3 — Source code for processing the output of the automatic annotation tools and transformation of the data into the final dataset [file peerj-cs-10-2026-s003.zip]

Archive with 7 entries (6 files):
- code/
- code/Merging_outputs.ipynb
- code/RNNTagger_Parser.ipynb
- code/SNK_convert_UD_into_PDT_tagset.ipynb
- code/Stanza_Parser.ipynb
- code/TreeTagger_parser.ipynb
- code/UDPipe2_parser.ipynb
