# Supplementary material for: Comparison of various approaches to tagging for the inflectional Slovak language
Source: PeerJ Comput Sci. 2024 May 24;10:e2026. doi: 10.7717/peerj-cs.2026 (PMC11157559; doi:10.7717/peerj-cs.2026)
Supplement: Supplemental Information 3 — Source code for processing the output of the automatic annotation tools and transformation of the data into the final dataset [file peerj-cs-10-2026-s003.zip › code/Merging_outputs.ipynb]

# %% [code]
import pandas as pd
import numpy as np
import re

# %% [markdown]
##### reading outputs from taggers

# %% [code]
rnntagger = pd.read_csv(r'rnntagger_output.csv', sep = ';')
treetagger = pd.read_csv(r'treetagger_output.csv', sep = ';')
stanza = pd.read_csv(r'stanza_output.csv', sep = ';')
udpipe2 = pd.read_csv(r'UDPipe2_output.csv', sep = ';')
morphodita = pd.read_csv(r'morphodita.csv', sep = ';')
morphodita_online = pd.read_csv(r'morphodita_online.csv', sep = ';')
snnk =  pd.read_csv(r'snk_reference.csv', sep = ';')

# %% [markdown]
##### reading our new Slovak Dependency Treebank output from previous file

# %% [code]
snnk =  pd.read_csv(r'snk_reference.csv', sep = ';')

# %% [code]
snnk

# %% [code]
morphodita

# %% [code]
print(len(rnntagger),len(treetagger), len(stanza),len(udpipe2),len(morphodita),len(morphodita_online),len(snnk) )

# %% [markdown]
#### data preparing - cleaning outputs from nan values and from tags that indicates interpunctions in datasets

# %% [markdown]
##### MORPHODITA A MORPHODITA ONLINE

# %% [code]
morphodita = morphodita.drop(morphodita[morphodita['Tagset'] == 'Z:-------------'].index)
morphodita_online = morphodita_online.drop(morphodita_online[morphodita_online['Tagset'] == 'Z:-------------'].index)

# %% [code]
morphodita = morphodita.reset_index(drop=True)
morphodita_online = morphodita_online.reset_index(drop=True)

# %% [markdown]
##### Slovak Dependency Treebank - additional data cleaning from interpunctions and special characters

# %% [code]
pattern = r'[.,?!Ω"-/ω]'

mask = snnk['Slovo'].str.contains(pattern, regex=True)
snnk = snnk[~mask]
snnk = snnk.reset_index(drop=True)

# %% [code]
pattern = r'[0123456789Ωω]'
snnk = snnk.drop(snnk[snnk['Slovo'].str.contains(pattern)==True].index)

snnk = snnk.reset_index(drop=True)

# %% [code]
snnk

# %% [markdown]
##### TreeTagger -  additional data cleaning from interpunctions and special characters

# %% [code]
pattern = r'[.,?!Ω"-/ω]'

mask = treetagger['Slovo'].str.contains(pattern, regex=True, na=False)
treetagger = treetagger[~mask]
treetagger = treetagger.reset_index(drop=True)

# %% [code]
treetagger = treetagger.drop(treetagger[treetagger['Tagset'] == 'Z'].index)

# %% [code]
treetagger = treetagger.reset_index(drop=True)

# %% [code]
treetagger

# %% [markdown]
##### Stanza - additional data cleaning from interpunctions and special characters

# %% [code]
stanza = stanza.drop(stanza[stanza['POSTAG'] == 'Z'].index)

# %% [code]
pattern = r'[.,?!Ω"-/ω]'

mask = stanza['Slovo'].str.contains(pattern, regex=True, na=False)
stanza = stanza[~mask]
stanza = stanza.reset_index(drop=True)

# %% [markdown]
##### RNN Tagger -  additional data cleaning from interpunctions and special characters

# %% [code]
pattern = r'[.,?!Ω"-/ω]'

mask = rnntagger['Slovo'].str.contains(pattern, regex=True, na = False)
rnntagger = rnntagger[~mask]
rnntagger = rnntagger.reset_index(drop=True)

# %% [markdown]
##### additional saving clear outputs

# %% [code]
snnk.to_csv('SNK_CLEANING.csv', sep=';',encoding='utf-8-sig',index=False)
rnntagger.to_csv('RNN_CLEANING.csv', sep=';',encoding='utf-8-sig',index=False)
treetagger.to_csv('TREETAGGER_CLEANING.csv', sep=';',encoding='utf-8-sig',index=False)
stanza.to_csv('STANZA_CLEANINGE.csv', sep=';',encoding='utf-8-sig',index=False)
udpipe2.to_csv('UDPIPE2_CLEANING.csv', sep=';',encoding='utf-8-sig',index=False)
morphodita.to_csv('MORPHO_CLEANING.csv', sep=';',encoding='utf-8-sig',index=False)
morphodita_online.to_csv('MORPHOONLINE_CLEANING.csv', sep=';',encoding='utf-8-sig',index=False)

# %% [markdown]
##### merging outputs into one huge dataset - it depends on primary SNK that based on word agreement

# %% [code]
df = snnk
df2 = rnntagger
slova = []   
tagset = []
PDTTagset = []
taggerTagset = []


k = 0
for i, row in df.iterrows():
    if df['Slovo'][i] == df2['Slovo'][i+k]:
        slova.append(row["Slovo"])
        tagset.append(row["Tagset"])
        PDTTagset.append(row["PDT_Tagset"])
        taggerTagset.append(df2['RNNTagger'][i+k])

    else:
        for f in range(5):
            if (df['Slovo'][i+f] == df2['Slovo'][i+k]):
                k = k - f 
                break
            elif f == 4:
                for t in range(5):
                    if (df['Slovo'][i-t] == df2['Slovo'][i+k]):
                        k = k + t 
                        break    
       
data =  {'Slova': slova, 'Tagset': tagset, 'PDT_Tagset': PDTTagset,'PDT_RNNTagger':taggerTagset }
dfMerged = pd.DataFrame(data)

# %% [code]
dfMerged

# %% [code]
dfMerged["TreeTagger"] = np.nan

# %% [code]
df = dfMerged
df2 = treetagger
slova = []   
tagset = []
PDTTagset = []
taggerTagset = []


k = 0
for i, row in df.iterrows():
    if df['Slova'][i] == df2['Slovo'][i+k]:
        slova.append(row["Slova"])
        tagset.append(row["Tagset"])
        taggerTagset.append(df2['TreeTagger'][i+k])
        df["TreeTagger"][i] = df2['TreeTagger'][i+k]
    else:
        for f in range(5):
            if (df['Slova'][i+f] == df2['Slovo'][i+k]):
                k = k - f 
                break
            elif f == 4:
                for t in range(5):
                    if (df['Slova'][i-t] == df2['Slovo'][i+k]):
                        k = k + t 
                        break

data =  {'PDT_TreeTagger':taggerTagset }
TrTg = pd.DataFrame(data)

# %% [code]
dfMerged = df

# %% [code]
dfMerged["Stanza"] = np.nan

# %% [code]
df = dfMerged
df2 = stanza
slova = []   
tagset = []
PDTTagset = []
taggerTagset = []


k = 0
for i, row in df.iterrows():
    if df['Slova'][i] == df2['Slovo'][i+k]:
        slova.append(row["Slova"])
        tagset.append(row["Tagset"])
        taggerTagset.append(df2['Stanza'][i+k])
        
        
        df["Stanza"][i] = df2['Stanza'][i+k]
    else:
        for f in range(5):
            if (df['Slova'][i+f] == df2['Slovo'][i+k]):
                k = k - f 
                break
            elif f == 4:
                for t in range(5):
                    if (df['Slova'][i-t] == df2['Slovo'][i+k]):
                        k = k + t 
                        break

data =  {'PDT_Stanza':taggerTagset }
ST = pd.DataFrame(data)

# %% [code]
dfMerged = df

# %% [code]
dfMerged["UDPipe2"] = np.nan

# %% [code]
df = dfMerged
df2 = udpipe2
slova = []   
tagset = []
PDTTagset = []
taggerTagset = []


k = 0
for i, row in df.iterrows():
    if df['Slova'][i] == df2['slovo'][i+k]:
        slova.append(row["Slova"])
        tagset.append(row["Tagset"])
        taggerTagset.append(df2['UDPipe2'][i+k])
        
        
        df["UDPipe2"][i] = df2['UDPipe2'][i+k]
    else:
        for f in range(5):
            if (df['Slova'][i+f] == df2['slovo'][i+k]):
                k = k - f 
                break
            elif f == 4:
                for t in range(5):
                    if (df['Slova'][i-t] == df2['slovo'][i+k]):
                        k = k + t 
                        break
data =  {'UDPipe2':taggerTagset }
UD2 = pd.DataFrame(data)

# %% [code]
dfMerged = df

# %% [code]
dfMerged["Morphodita"] = np.nan

# %% [code]
df = dfMerged
df2 = morphodita
slova = []   
tagset = []
PDTTagset = []
taggerTagset = []


k = 0
for i, row in df.iterrows():
    if df['Slova'][i] == df2['Slovo'][i+k]:
        slova.append(row["Slova"])
        tagset.append(row["Tagset"])
        taggerTagset.append(df2['Tagset'][i+k])
        df["Morphodita"][i] = df2['Tagset'][i+k]
    else:
        for f in range(5):
            if (df['Slova'][i+f] == df2['Slovo'][i+k]):
                k = k - f 
                break
            elif f == 4:
                for t in range(5):
                    if (df['Slova'][i-t] == df2['Slovo'][i+k]):
                        k = k + t 
                        break

data =  {'Morphodita':taggerTagset }
Morpho = pd.DataFrame(data)

# %% [code]
dfMerged = df

# %% [code]
dfMerged["MorphoditaOnline"] = np.nan

# %% [code]
df = dfMerged
df2 = morphodita
slova = []   
tagset = []
PDTTagset = []
taggerTagset = []


k = 0
for i, row in df.iterrows():
    if df['Slova'][i] == df2['Slovo'][i+k]:
        slova.append(row["Slova"])
        tagset.append(row["Tagset"])
        taggerTagset.append(df2['Tagset'][i+k])
        df["MorphoditaOnline"][i] = df2['Tagset'][i+k]
    else:
        for f in range(5):
            if (df['Slova'][i+f] == df2['Slovo'][i+k]):
                k = k - f 
                break
            elif f == 4:
                for t in range(5):
                    if (df['Slova'][i-t] == df2['Slovo'][i+k]):
                        k = k + t 
                        break
        
data =  {'MorphoditaOnline':taggerTagset }
MorphoO = pd.DataFrame(data)

# %% [code]
df.to_csv('JoinTaggers12.csv', sep=';',encoding='utf-8-sig',index=False)

# %% [code]
test = df

# %% [code]
actualmatrix = test

# %% [markdown]
##### additional checking special characters and numbers in dataset 

# %% [code]
pattern = r'[0123456789]'

mask = actualmatrix['Slova'].str.contains(pattern, regex=True)
actualmatrix = actualmatrix[~mask]
actualmatrix = actualmatrix.reset_index(drop=True)

# %% [code]
test = actualmatrix

# %% [code]
actualmatrix.to_csv('JoinTaggers13.csv', sep=';',encoding='utf-8-sig',index=False)

# %% [code]
