# Supplementary material for: Comparison of various approaches to tagging for the inflectional Slovak language
Source: PeerJ Comput Sci. 2024 May 24;10:e2026. doi: 10.7717/peerj-cs.2026 (PMC11157559; doi:10.7717/peerj-cs.2026)
Supplement: Supplemental Information 3 — Source code for processing the output of the automatic annotation tools and transformation of the data into the final dataset [file peerj-cs-10-2026-s003.zip › code/Stanza_Parser.ipynb]

# %% [code]
import pandas as pd
import openpyxl

# %% [markdown]
##### reading Stanza output

# %% [code]
df2 = pd.read_csv('stanzatagset.csv', sep=';')

# %% [code]
df2

# %% [code]
df2 = df2.drop('Tagset', axis=1)

# %% [code]
df2 #Slovo means word

# %% [markdown]
###### functions for parsing UD tagsets into PDT tagsets

# %% [code]
def nouns(tagset):
    new_tag = ''
    if tagset[0] == 'S':
        new_tag = 'N'
    elif tagset[0] == '%':
        new_tag = 'N%-------------'
        return new_tag
    if tagset[1] == 'S':
        new_tag+= 'N'
        
    else: 
        new_tag+= 'x'
        
    if tagset[2] == 'm':
        new_tag+= 'M'
    elif tagset[2] == 'f':
        new_tag+= 'F'
    elif tagset[2] == 'i':
        new_tag+= 'I'
    elif tagset[2] == 'n':
        new_tag+= 'N'
    elif tagset[2] == 'o':
        new_tag+='X'
    else:
        new_tag+= 'x'
        
    if tagset[3] == 's':
        new_tag+='S'
    elif tagset[3] == 'p':
        new_tag+='P'
    elif tagset[3] == 'n':
        new_tag+='X'
    if tagset[4].isnumeric():
        new_tag+=tagset[4]
    elif tagset[4] == 'o':
        new_tag+='X'
    for i in range(5,15):
        new_tag+='-'
    return new_tag  
    

# %% [code]
def adjectives(tagset):
    new_tag = '---------------'
    string_list = list(new_tag)
    
    if tagset[0] == 'A':
        string_list[0] = 'A'
    if tagset[1] == 'A':
        string_list[1] = 'A'
    if tagset[1] == 'F':
        string_list[1] = 'U'
    elif tagset[1] == 'N':
        string_list[1] ='C'
    else: 
        new_tag+= 'x'
        
    if tagset[2] == 'm':
        string_list[2] = 'M'
    elif tagset[2] == 'f':
        string_list[2] = 'F'
    elif tagset[2] == 'i':
        string_list[2] = 'I'
    elif tagset[2] == 'n':
        string_list[2] = 'N'
    elif tagset[2] == 'o':
        string_list[2] = 'X'
    else:
        string_list[2] = 'x'
        
    if tagset[3] == 's':
        string_list[3] ='S'
    elif tagset[3] == 'p':
        string_list[3] ='P'
    elif tagset[3] == 'n':
        string_list[3] ='X'
    if tagset[4].isnumeric():
        string_list[4]=tagset[4]
    elif tagset[4] == 'o':
         string_list[4]='X'

    if len(tagset) > 5:
        if tagset[5] == 'x':
            string_list[9]='1'
        elif tagset[5] == 'y':
            string_list[9]='2'
        elif tagset[5] == 'z':
            string_list[9]='3'
        
    new_tag = "".join(string_list)
    return new_tag          


# %% [code]
def pronouns(tagset):
    new_tag = ''
    if tagset[0] == 'P':
        new_tag = 'P'
    elif tagset[0] == 'R':
        new_tag ='P7-------------'
        return new_tag
        
    if tagset[1] == 'S':
        new_tag+= 'A'
        
    elif tagset[1] == 'A':
        new_tag+= '4'
        
    elif tagset[1] == 'P':
        new_tag+= 'P'
        
    elif tagset[1] == 'F':
        new_tag+= 'D'
        
    elif tagset[1] == 'U':
        new_tag+= 'Z'
        
    elif tagset[1] == 'D':
        new_tag+= 'Y-------------'
        return new_tag
    else: 
        new_tag+='x'
        
    if tagset[2] == 'm':
        new_tag+= 'M'
    elif tagset[2] == 'f':
        new_tag+= 'F'
    elif tagset[2] == 'i':
        new_tag+= 'I'
    elif tagset[2] == 'n':
        new_tag+= 'N'
    elif tagset[2] == 'o':
        new_tag+='X'
    else:
        new_tag+= 'x'
    
    if tagset[3] == 's':
        new_tag+='S'
    elif tagset[3] == 'p':
        new_tag+='P'
    elif tagset[3] == 'n':
        new_tag+='X'
    else:
        new_tag+='x'
    if tagset[4].isnumeric():
        new_tag+=tagset[4]
    elif tagset[4] == 'o':
        new_tag+='X'
    for i in range(5,15):
        new_tag+='-'
    return new_tag  

# %% [code]
def verbs(tagset):
    new_tag = '---------------'
    string_list = list(new_tag)
    
    for i in tagset:
        if i == 'V':
            string_list[0] = 'V'
            continue

        if i == 'I':
            string_list[1] = 'f'
        elif i == 'K':
            string_list[8] = 'P'
        elif i == 'L':
            string_list[8] = 'R'
        elif i == 'B':
            string_list[8] = 'F'
       
        
        if i == 'm':
            string_list[2] = 'M'
        elif i == 'f':
            string_list[2] = 'F'
        elif i == 'i':
            string_list[2] = 'I'
        elif i == 'n':
            string_list[2] = 'N'
        elif i == 'o':
            string_list[2] = 'X'
        elif i == 'h':
            string_list[2] = 'H'
        
        
        if i == 's':
            string_list[3] = 'S'
        elif i == 'p':
            string_list[3] = 'P'
        elif i == 'n':
            string_list[3] = 'X'
 
        if i == 'a':
            string_list[7] = '1'
        elif i == 'b':
            string_list[7] = '2'
        elif i == 'c':
            string_list[7] = '3'
      
    
        if i == '+':
            string_list[10] = 'A'
        elif i == '-':
            string_list[10] = 'N'
        
        if i == 'e':
            string_list[11] = 'A'
        elif i == 'd':
            string_list[11] = 'N'
            
    new_tag = "".join(string_list)
    return new_tag  

# %% [code]
def numerals(tagset,word):
    new_tag = '---------------'
    string_list = list(new_tag)
    
    for i in tagset:
        if i == '0':
            if word.isnumeric():
                new_tag = 'C=-------------'
                return new_tag
            else:
                new_tag = 'C}-------------'
                return new_tag
        elif i == 'N':
            string_list[0] = 'C'
            continue
            
        if i == 'U':
            string_list[1] = 'a'
        elif i == 'F':
            string_list[1] = 'h'
        elif i == 'N':
            string_list[1] = 'n'
        elif i == 'A':
            string_list[1] = 'r'
        elif i == 'D':
            if 'mnohokrát'in word or 'veľakrát'in word or'niekoľkokrát' in word:
                string_list[1] = 'o'
            elif 'krát' in word or 'raz' in word:
                string_list[1] = 'v'
            else:
                string_list[1] = 'w'
        else:
            string_list[1] = 'x'
       
        
        if i == 'm':
            string_list[2] = 'M'
        elif i == 'f':
            string_list[2] = 'F'
        elif i == 'i':
            string_list[2] = 'I'
        elif i == 'n':
            string_list[2] = 'N'
        elif i == 'o':
            string_list[2] = 'X'
        elif i == 'h':
            string_list[2] = 'H'
        
        
        if i == 's':
            string_list[3] = 'S'
        elif i == 'p':
            string_list[3] = 'P'
        elif i == 'n':
            string_list[3] = 'X'
            
        if i.isnumeric():
            string_list[4] = i
        elif i == 'o':
            new_tag+='X'
            
    new_tag = "".join(string_list)
    return new_tag  
    

# %% [code]
def adverbs(tagset):
    new_tag = '---------------'
    string_list = list(new_tag)
    
    for i in tagset:
        if i == 'D':
            new_tag = 'Db-------'
            continue
            
        if i == 'x':
            new_tag += '1-----'
        elif i == 'y':
            new_tag += '2-----'
        elif i == 'z':
            new_tag += '3-----'
         
    return new_tag  

# %% [code]
def prepositions(tagset):
    new_tag = '----------------'
    string_list = list(new_tag)
    
    for i in tagset:
        if i == 'E':
            string_list[0] = 'R'
            continue
            
        if i == 'v':
            string_list[1]= 'V'
        elif i == 'u':
            string_list[1] = 'R'
            continue
        
            
        if i == '2':
            string_list[4]= '2'
        elif i == '3':
            string_list[4]= '3'
        elif i == '4':
            string_list[4]= '4'
        elif i == '6':
            string_list[4]= '6'
        elif i == '7':
            string_list[4]= '7'
        elif i == 'o':
            string_list[4]= 'X'
        else:
            string_list[4]= 'x'
            
    new_tag = "".join(string_list)        
    return new_tag  

# %% [code]
def conjunctions(tagset):
    print(tagset)
    dlzka_slova = len(tagset)
    
    if dlzka_slova == 1:
        new_tag = 'J^-------------'
    else:
        new_tag = 'J,-------------'
        
    return new_tag  

# %% [code]
def particles(tagset):
    new_tag = '--------------'
    string_list = list(new_tag)
    
    for i in tagset:
        if i == 'T':
            string_list[0] = 'T'
            string_list[1] = 'T'
   
    new_tag = "".join(string_list)   
    return new_tag  

# %% [code]
def interjections(tagset):
    new_tag = '--------------'
    string_list = list(new_tag)
    
    for i in tagset:
        if i == 'J':
            string_list[0] = 'I'
            string_list[1] = 'I'
   
    new_tag = "".join(string_list)   
    return new_tag  

# %% [markdown]
##### final converting from UD tagset into PDT tagset

# %% [code]
output = []
for i, row in df2.iterrows():
    tagset = row['POSTAG']
    word = row['Slovo']
    print(word, tagset)

    if tagset[0] == 'S':
        print(row['Slovo'],nouns(tagset))
        new_tag = nouns(tagset)
        
    elif tagset[0] == 'A':
        print(row['Slovo'],adjectives(tagset))
        new_tag = adjectives(tagset)
        
    elif tagset[0] == 'P':
        print(row['Slovo'],pronouns(tagset))
        new_tag = pronouns(tagset)
        
    elif tagset[0] == 'V':
        print(row['Slovo'],verbs(tagset))
        new_tag = verbs(tagset)
        
    elif tagset[0] == 'N' or tagset[0] == '0':
        print(row['Slovo'],numerals(tagset,word))
        new_tag = numerals(tagset,word)
        
    elif tagset[0] == 'D':
        print(row['Slovo'],adverbs(tagset))
        new_tag = adverbs(tagset)
        
    elif tagset[0] == 'E':
        print(row['Slovo'],prepositions(tagset))
        new_tag = prepositions(tagset)
        
    elif tagset[0] == 'O':
        print(row['Slovo'],conjunctions(tagset))
        new_tag = conjunctions(tagset)
        
    elif tagset[0] == 'T':
        print(row['Slovo'],particles(tagset))
        new_tag = particles(tagset)
        
    elif tagset[0] == 'J':
        print(row['Slovo'],interjections(tagset))
        new_tag = interjections(tagset)
    
    output.append(new_tag)
df2['Stanza'] = output
        

# %% [code]
df2

# %% [markdown]
###### additional cleaning tags that identifies interpunctions

# %% [code]
test2 = df2.drop(df2[df2['POSTAG'] == 'Z'].index)

# %% [code]
test2.dropna()

# %% [code]
df2 = test2

# %% [code]
df2.to_csv('stanza_output.csv', sep=';',encoding='utf-8-sig',index=False)

# %% [code]
